# Supplementary material for: Stem Cell Derived Retinal Pigment Epithelium: The Role of Pigmentation as Maturation Marker and Gene Expression Profile Comparison with Human Endogenous Retinal Pigment Epithelium
Source: Stem Cell Rev. 2017 Jul 21;13(5):659–69. doi: 10.1007/s12015-017-9754-0 (PMC5602068; doi:10.1007/s12015-017-9754-0)
Supplement: Supplementary file 1 — (XLS 37 kb) [file 12015_2017_9754_MOESM1_ESM.xls]

## Sheet: Blad1
Gene	Species	Primer	Sequence	Product Size
PAX6	human	Forward	AACAGACACAGCCCTCACAAACA	275
		Reverse	CGGGAACTTGAACTGGAACTGAC
OTX2	human	Forward	GTCGAGGGTGCAGGTATGGT	246
		Reverse	GACAGTGGGGAGATGGAAGC
RAX	human	Forward	GCGAAACTGTCAGAGGAGGAA	236
		Reverse	ATGGAGGACACTTCCAGCTTC
VSX2	human	Forward	agaaccgtcgagccaagtg	182
		Reverse	TTTGTGCATCCCCAGTAGCCA
MITF	human	Forward	TTGCAACGAGAACAGCAACG	225
		Reverse	ATGCTGAAGGAGGTCTTGGC
BEST1	human	Forward	AATTCCAGCCCTGGTCTCAG	300
		Reverse	GTGAGGGCCAGCAGGTG
TRPM3	human	Forward	ATAAACACAAGATGCCTGCCG	274
		Reverse	GGAAAGTTACCTACCCGCCT
TJP1	human	Forward	gctattcctgtgagtccttc	217
		Reverse	AAGGTGGAAGGATGCTGTTG
RLBP1	human	Forward	GCTGCTAGTCTCCGGACTTC	235
		Reverse	CGAAGTCAGAGGGCAGGATG
MERTK	human	Forward	CGCTCTGGCGTAGAGCTATC	250
		Reverse	GTGTGTTTGAAGGCAAGAGGC
TYR	human	Forward	CTTGGCAGATTGTCTGTAGCC	339
		Reverse	GATCGTTGGCAGATCCCTGT
RPE65	human	Forward	CCATGGGGGTTTGGCTTCAT	324
		Reverse	TGGCAGTTGTATTGGGGAGC
ACTB	human	Forward	GCTACGAGCTGCCTGACGG	370
		Reverse	GAGGCCAGGATGGAGCC
RPLP0	human	Forward	TGTCCGCAATGTTGCCAGTG	126
		Reverse	GGGAAGGTGTAATCCGTCTCCA
LHX2	human	Forward	TCATCGACGAGATGGACCGC	293
		Reverse	AGAGAAGCGCCTGTAGTAGTCT
BASP1	human	Forward	CCAGCTTCAGACTCAAAACC	178
		Reverse	CTTTCACGGTTACGGTTTGG
SPOCK1	human	Forward	GAGCTGTGAAGAGGAGCAGG	346
		Reverse	CATATGTACCCGACCTCATC
SLC39A13	human	Forward	GGTCCGGAGCATCAAAGTCA	276
		Reverse	GACTGGGTACAGATGGCGAA
SERPINF1	human	Forward	CAGGAGATGAAGCTGCAATC	256
		Reverse	GGTCCAGAATCTTGCCAATG
CXCL14	human	Forward	GGACGGGTCCAAATGCAAGT	235
		Reverse	TTCGTAGACCCTGCGCTTCT
CA14	human	Forward	AAGCCCACAGAGACAGAGACA	250
		Reverse	TGTGGGCCCTCATACGTCC
CHD7	human	Forward	ctcatggagatggttgccca	363
		Reverse	ctcagcatcctctgcactcaa
FBN2	human	Forward	GCTGTGAATGCCAAAGAGGG	318
		Reverse	AGGACGAGCACTCATTCACG
NCOR1	human	Forward	TCTGGTGGAGGTGACTCTGATA	448
		Reverse	CTGGCGTCTGCCTATGGTAA
NDNL2	human	Forward	CATCAACACCCTGGAGCCTG	205
		Reverse	TGGAATTCGTAGTCGACGGG
REST	human	Forward	GTGAGCGAGTATCACTGGAGG	285
		Reverse	TCTTGCATGGCGGGTTACTT
TMEFF2	human	Forward	ACGAAGATGCCGAGGATGTC	285
		Reverse	CCGGACAAGGTATGTGGTGT
ABHD2	human	Forward	GCTGGTTAATGCAGCTGACG	339
		Reverse	GAGACCTGAAACAGGGGGTG
TGFB1	human	Forward	TGCGGCTAAAGTCTCTCCAAG	231
		Reverse	AAGCCCTGGAAAACGCTGAT
