# Supplementary material for: Stem Cell Derived Retinal Pigment Epithelium: The Role of Pigmentation as Maturation Marker and Gene Expression Profile Comparison with Human Endogenous Retinal Pigment Epithelium
Source: Stem Cell Rev. 2017 Jul 21;13(5):659–69. doi: 10.1007/s12015-017-9754-0 (PMC5602068; doi:10.1007/s12015-017-9754-0)
Supplement: Supplementary file 2 — (XLS 51 kb) [file 12015_2017_9754_MOESM2_ESM.xls]

## Sheet: Blad1
Significantly higher expressed in EP, compared to LP			Significantly higher expressed in LP, compared to EP
Systematic name	Gene symbol		Systematic name	Gene symbol
NM_000014	A2M		NM_000663	ABAT
NM_147161	ACOT11		NM_003742	ABCB11
NM_001099	ACPP		NM_199355	ADAMTS18
NM_005159	ACTC1		NM_018136	ASPM
NM_001103	ACTN2		NM_133326	ATP6V1G3
NM_139174	ADAD2		NM_004336	BUB1
NM_207517	ADAMTSL3		NM_207371	C10orf140
NM_001122	ADFP		NM_173591	C12orf64
NM_032717	AGPAT9		NR_024615	C3orf51
NM_001624	AIM1		ENST00000526913	CASC5
NM_139314	ANGPTL4		NM_182511	CBLN2
NM_006789	APOBEC2		NM_176875	CCKBR
NM_198098	AQP1		NM_001040033	CD53
NM_004041	ARRB1		NM_001790	CDC25C
NM_080874	ASB5		NM_152562	CDCA2
NM_004043	ASMT		NM_004361	CDH7
NM_012069	ATP1B4		NM_001809	CENPA
NM_020632	ATP6V0A4		NM_001813	CENPE
NM_004183	BEST1		NM_016343	CENPF
NM_001195	BFSP1		NM_007174	CIT
NM_003571	BFSP2		NM_174878	CLRN1
NM_001165	BIRC3		NM_004378	CRABP1
NM_001201	BMP3		NM_199168	CXCL12
NM_017688	BSPRY		NM_004288	CYTIP
NM_001729	BTC		NM_005215	DCC
NM_001010977	C13orf39		NM_017779	DEPDC1
NM_001733	C1R		NM_018369	DEPDC1B
NM_033197	C20orf114		NM_012242	DKK1
NM_020152	C21orf7		NM_018189	DPPA4
NM_000064	C3		NM_004432	ELAVL2
NM_001243729	C3orf55		NM_015576	ERC2
NM_018302	C4orf19		NM_030919	FAM83D
NM_152997	C4orf7		NM_001008781	FAT3
NM_032744	C6orf105		NM_005117	FGF19
NM_005181	CA3		ENST00000333129	FIGN
NM_001216	CA9		NM_014491	FOXP2
NM_199248	CACNB1		NM_000817	GAD1
NM_001232	CASQ2		NM_004962	GDF10
NM_033337	CAV3		NM_004884	IGDCC3
NM_004591	CCL20		NM_002233	KCNA4
NM_021147	CCNO		NM_172109	KCNQ2
NM_014880	CD302		NM_014875	KIF14
NM_000610	CD44		NM_020242	KIF15
NM_000574	CD55		NM_001264573	KIF18B
NM_001769	CD9		NM_003240	LEFTY2
NM_178181	CDCP1		NM_001004317	LIN28B
NM_021248	CDH22		BC020879	MGC24103
NM_001710	CFB		NM_002417	MKI67
NM_138481	CHADL		NM_032117	MND1
NM_001276	CHI3L1		NM_022346	NCAPG
NM_006614	CHL1		NM_006101	NDC80
NM_001824	CKM		NM_004646	NPHS1
NM_001825	CKMT2		NM_006174	NPY5R
NM_080680	COL11A2		NM_145697	NUF2
NM_000092	COL4A4		NM_001098816	ODZ4
NM_001853	COL9A3		NM_025049	PIF1
BC029818	COX6A2		AK001891	PRR11
NM_016352	CPA4		ENST00000503694	RNF175
NM_001874	CPM		NM_013453	SPANXA1
NM_000496	CRYBB2		NM_032461	SPANXB2
NR_033733	CRYBB2P1		NM_032417	SPANXD
NM_005210	CRYGB		NM_133448	TMEM132D
BC117338	CRYGD		NM_021992	TMSB15A
NM_017541	CRYGS		NM_001067	TOP2A
NM_005211	CSF1R		THC2704401
NM_003476	CSRP3
NM_004887	CXCL14
NM_002993	CXCL6
NM_000784	CYP27A1
NM_000775	CYP2J2
NM_024119	DHX58
NM_007329	DMBT1
NM_203447	DOCK8
NM_018370	DRAM
NM_001423	EMP1
NM_001248	ENTPD3
NM_001430	EPAS1
NM_001993	F3
NM_024306	FA2H
NM_001077710	FAM110C
NM_017938	FAM70A
NM_032899	FAM83A
NM_001001669	FLJ41603
NM_001463	FRZB
NM_005971	FXYD3
NM_007210	GALNT6
NM_004293	GDA
NM_018988	GFOD1
NM_013267	GLS2
NM_004297	GNA14
NM_001077490	GNAS
NM_001005340	GPNMB
NM_080865	GPR62
NM_001162997	hCG_1643808
NM_025130	HKDC1
NM_002133	HMOX1
NM_139211	HOPX
NM_017878	HRASLS2
NM_001541	HSPB2
NM_006308	HSPB3
NM_014424	HSPB7
NM_000621	HTR2A
NM_005533	IFI35
NM_022168	IFIH1
NM_001547	IFIT2
NM_001549	IFIT3
NM_000618	IGF1
NM_001553	IGFBP7
NM_001562	IL18
NM_000576	IL1B
NM_012278	ITGB1BP2
NM_004867	ITM2A
NM_012282	KCNE1L
NM_002252	KCNS3
NM_004795	KL
NM_144947	KLK11
NM_000223	KRT12
NM_005556	KRT7
NM_178834	LAYN
NM_001010978	LDLRAD1
NM_002305	LGALS1
NM_002306	LGALS3
NM_001285486	LINCR
NM_005357	LIPE
NM_207163	LMOD2
NM_016116	LOC285986
ENST00000587298	LOC645638
NM_002317	LOX
NM_024512	LRRC2
NM_002349	LY75
NM_015364	LY96
NM_001017967	MARVELD3
NM_203377	MB
NM_002395	ME1
NM_002397	MEF2C
NM_021647	MFAP3L
NM_007283	MGLL
NM_012064	MIP
NM_012213	MLYCD
NM_001531	MR1
NM_014751	MTSS1
NM_018406	MUC4
NM_205853	MUSTN1
NM_206819	MYBPC1
NM_005963	MYH1
NM_017534	MYH2
NM_002471	MYH6
NM_000257	MYH7
NM_000258	MYL3
NM_002476	MYL4
NM_003803	MYOM1
NM_006790	MYOT
NM_021245	MYOZ1
NM_016599	MYOZ2
NM_032578	MYPN
NM_207363	NAP5
NR_028272	NCRNA00084
NM_004543	NEB
NM_002501	NFIX
NM_004688	NMI
NM_006169	NNMT
NM_001033047	NPNT
NM_000903	NQO1
NM_198060	NRAP
NM_006418	OLFM4
NM_030774	OR51E2
NM_017784	OSBPL10
NM_022750	PARP12
NM_001102566	PCP4L1
NM_005764	PDZK1IP1
NM_152666	PLD5
NM_001243079	PLK5P
NM_022361	POPDC3
NM_017431	PRKAG3
NM_005672	PSCA
NM_000954	PTGDS
NM_000956	PTGER2
NM_002825	PTN
NM_001145369	PTPN3
NM_002852	PTX3
NM_014857	RABGAP1L
NM_002889	RARRES2
NM_004585	RARRES3
NM_019027	RBM47
NM_001085400	RELL1
NM_020639	RIPK4
NM_000326	RLBP1
NM_182757	RNF144B
NM_004165	RRAD
NM_080657	RSAD2
NM_022147	RTP4
NM_005978	S100A2
NM_014624	S100A6
NM_002407	SCGB2A1
NM_001085	SERPINA3
NM_003012	SFRP1
NM_000023	SGCA
NM_012309	SHANK2
ENST00000345317	SKAP2
NM_001046	SLC12A2
NM_021082	SLC15A2
NM_213606	SLC16A12
NM_152725	SLC39A12
NM_001243392	SLC6A13
NM_003063	SLN
NM_022138	SMOC2
NM_014332	SMPX
NM_021021	SNTB1
NM_003113	SP100
NM_004510	SP110
NM_138402	SP140L
NM_144569	SPOCD1
NM_012445	SPON2
NM_001024858	SPTB
NM_021199	SQRDL
NM_003034	ST8SIA1
NM_001128933	SYNPO2
NM_024875	SYNPO2L
NM_080647	TBX1
NM_152380	TBX15
NM_152332	TC2N
NM_003196	TCEA3
NM_024780	TMC5
NM_018022	TMEM51
NM_004872	TMEM59
NM_003275	TMOD1
NM_003820	TNFRSF14
NM_003280	TNNC1
NM_003279	TNNC2
NM_003282	TNNI2
NM_001042780	TNNT3
NM_001251987	TRDN
NM_006355	TRIM38
NM_147204	TRPV4
NM_015351	TTC9
NM_014640	TTLL4
NM_000371	TTR
NM_006000	TUBA4A
NM_006398	UBD
NM_017886	ULK4
NM_001017535	VDR
NM_004665	VNN2
NM_003385	VSNL1
NM_175575	WFIKKN2
NM_152381	XIRP2
ENST00000417112
