# Supplementary material for: Stem Cell Derived Retinal Pigment Epithelium: The Role of Pigmentation as Maturation Marker and Gene Expression Profile Comparison with Human Endogenous Retinal Pigment Epithelium
Source: Stem Cell Rev. 2017 Jul 21;13(5):659–69. doi: 10.1007/s12015-017-9754-0 (PMC5602068; doi:10.1007/s12015-017-9754-0)
Supplement: Supplementary file 3 — (XLS 131 kb) [file 12015_2017_9754_MOESM3_ESM.xls]

## Sheet: Blad1
Genes significantly higher expressed in hESC-RPE (EP&LP), compared to endogenous RPE			Genes significantly higher expressed in endogenous RPE, compared to hESC-RPE (EP&LP)
Gene name	Systematic Name		Gene name	Systematic Name
ACTA1	NM_001100		A2M	NM_000014
ACTB	NM_001101		AARD	CB995946
ACTC1	NM_005159		ABCA4	NM_000350
ACTG1	NM_001614		ABCA5	NM_018672
ACTR3	NM_005721		ABCA6	NM_080284
ADAM28	NM_021777		ABCA9	A_24_P399341
ADAMTS16	NM_139056		ABCC5	NM_005688
ADAMTS6	NM_197941		ABCC9	NM_020297
ADD2	NM_017482		ABCG1	AF086547
ADH5	NM_000671		ABCG2	NM_004827
ADSL	NM_000026		ABCG4	NM_022169
ADSS	NM_001126		ABHD1	NM_032604
AFG3L2	NM_006796		ABHD12B	NM_181533
AHCY	NM_000687		ABI3BP	NM_015429
AHRR	NM_020731		ACBD5	NM_145698
AJUBA	NM_032876		ACOT11	NM_147161
ALAS1	NM_000688		ACOX1	NM_004035
ALCAM	NM_001627		ACOX2	NM_003500
ALDH1A1	NM_000689		ACP5	NM_001611
AMOT	NM_133265		ACSL3	NM_004457
ANAPC7	NM_016238		ACSL5	NM_203380
ANKIB1	AK001179		ACSL6	NM_001009185
ANKRD1	NM_014391		ACTR3C	AB039791
ANLN	NM_018685		ACVRL1	NM_000020
ANTXR2	NM_058172		ADAD2	NM_139174
ANXA2	NM_001002857		ADAMTSL4	AK023606
ANXA2P1	NR_001562		ADAP2	NM_018404
ANXA2P3	NR_001446		ADCY1	NM_021116
ANXA3	NM_005139		ADCY9	NM_001116
AP1S1	NM_001283		ADGRF5	NM_015234
AP1S3	BC021898		ADGRL4	BC025721
APEX1	NM_080649		ADM	NM_001124
APMAP	NM_020531		ADTRP	NM_032744
APOBEC3D	NM_152426		AFF1	NM_005935
ARHGAP11A	NM_014783		AGPAT3	NM_020132
ARHGAP28	NM_001010000		AGT	NM_000029
ARHGAP8/PRR5-ARHGAP8	NM_181334		AIFM3	NM_001018060
ARIH2	NM_006321		AIM2	NM_004833
ARL4A	NM_005738		AIPL1	NM_014336
ARL4C	NM_005737		AKAP9	NM_147171
ARPP21	NM_001025069		ALAS2	NM_000032
ASPM	NM_018136		ALB	NM_000477
ASS1	NM_000050		ALDH4A1	NM_003748
ATP5SL	NM_018035		ALDH6A1	NM_005589
ATP6V1C2	NM_001039362		ALDOC	NM_005165
ATP6V1G3	NM_133326		ALPPL2	NM_031313
AURKB	NM_004217		ANGPT1	NM_001146
AXIN2	AF078165		ANK1	NM_000037
B3GALT5-AS1	BC080530		ANKH	NM_054027
BACE2	AK023647		ANKRD12	NM_015208
BAIAP2L1	NM_018842		ANKRD20A4 (includes others)	NM_001012421
BCAS1	NM_003657		ANKRD20A5P	NM_001029999
BCL11A	NM_138553		ANKRD20A9P	XR_018826
BFAR	NM_016561		ANKRD33	NM_182608
BHMT	NM_001713		ANKRD33B	BC018597
BIRC5	NM_001012271		ANKRD35	NM_144698
BMT2	NM_152556		ANKRD36B	NM_020970
BNC1	NM_001717		ANKRD37	NM_181726
BNC2	NM_017637		ANKRD65	BC018095
BOD1	NM_138369		ANKRD9	NM_152326
BRK1	NM_018462		ANKS1B	NM_181670
BTF3	NM_001037637		ANO2	NM_020373
BUB1	NM_004336		ANXA2R	NM_001014279
BUB1B	NM_001211		APBB1IP	NM_019043
BUB3	NM_001007793		APLP2	NM_001642
BZW1	NM_014670		APOLD1	NM_030817
C10orf2	NM_021830		AQP9	NM_020980
C12orf75	NM_207376		ARG1	NM_000045
C19orf43	BC040846		ARHGAP18	ENST00000368149
C1orf105	NM_139240		ARHGEF26-AS1	BC038431
C1orf106	NM_018265		ARHGEF37	NM_001001669
C1orf21	NM_030806		ARHGEF7	NM_145735
C20orf196	NM_152504		ARID5A	NM_006673
CACNG6	NM_145814		ARL3	NM_004311
CACUL1	BE970058		ARL6IP1	NM_015161
CALD1	AK022222		ARMC9	NM_025139
CAPN6	NM_014289		ARR3	NM_004312
CAPRIN1	NM_203364		ASB13	NM_024701
CAPZA1	NM_006135		ASPA	NM_000049
CASC15	AK094718		ASPG	AX781433
CASC5	NM_170589		ATP10B	AB018258
CASC9	BC062758		ATP1B1	NM_001677
CASP6	NM_001226		ATP1B2	NM_001678
CBX1	NM_006807		ATP6V0D2	NM_152565
CCDC138	NM_144978		ATP8A2	ENST00000381655
CCDC144NL-AS1	BC041488		AZGP1	NM_001185
CCL2	NM_002982		B4GALT1	NM_001497
CCNA1	NM_003914		BAIAP2L2	NM_025045
CCNB2	NM_004701		BCL6B	NM_181844
CCND1	NM_053056		BCO2	NM_031938
CCND2	NM_001759		BDH2	NM_020139
CCNG1	NM_004060		BEST1	NM_004183
CD24	L33930		BHLHE22	NM_152414
CDC25C	NM_001790		BHMT2	NM_017614
CDCA4	NM_017955		BTNL9	NM_152547
CDCA7	NM_031942		C10orf10	NM_007021
CDH6	NM_004932		C10orf111	NM_153244
CDH7	NM_004361		C11orf96	ENST00000339446
CDK1	NM_001786		C16orf74	BC009078
CDON	NM_016952		C1orf127	NM_173507
CDV3	NM_017548		C1orf168	NM_001004303
CENPA	NM_001809		C1orf198	NM_032800
CENPF	NM_016343		C1orf61	NM_006365
CENPH	NM_022909		C1QTNF5	NM_015645
CENPK	NM_022145		C4orf32	NM_152400
CENPN	NM_018455		C5AR1	NM_001736
CENPV	NM_181716		C6orf62	NM_030939
CEP170	NM_014812		C7orf50	BC025971
CEP55	NM_018131		C8orf44-SGK3/SGK3	NM_013257
CERS5	NM_147190		C9orf91	NM_153045
CFI	NM_000204		CA4	NM_000717
CHEK1	NM_001274		CA5B	NM_007220
CHMP4C	NM_152284		CABP4	NM_145200
CHSY3	NM_175856		CABP5	NM_019855
CKAP2	NM_018204		CACNA1B	NM_000718
CKAP2L	NM_152515		CACNA1C	NM_000719
CKS1B	NM_001826		CACNA1F	NM_005183
CLDN1	NM_021101		CACNB2	NM_000724
CLEC2D	NM_001004419		CALB1	NM_004929
CMTM3	NM_144601		CALCA	NM_001033953
CNEP1R1	NM_153261		CALCOCO2	NM_005831
CNP	NM_033133		CALM1 (includes others)	NM_006888
CNPY3	NM_006586		CAMK1D	NM_153498
CNTN6	NM_014461		CAMK2B	NM_172082
COL11A1	NM_080629		CAPS2	AK091839
COL13A1	NM_005203		CARD6	NM_032587
COL1A2	NM_000089		CARTPT	NM_004291
COL2A1	NM_001844		CASP9	NM_001229
COL3A1	NM_000090		CASQ1	NM_001231
COL4A1	NM_001845		CATSPER2	NM_172095
COL4A6	NM_033641		CBX7	NM_175709
COL5A1	NM_000093		CCBE1	A_32_P171043
COL5A2	NM_000393		CCDC103	ENST00000357776
COL6A1	NM_001848		CCDC144A	ENST00000360524
COLGALT2	NM_015101		CCDC144B	AK093811
COMMD2	NM_016094		CCDC181	NM_021179
COX7A2L	NM_004718		CCL13	NM_005408
CPA6	NM_020361		CCL23	NM_005064
CPAMD8	NM_015692		CCPG1	AF011794
CPNE8	NM_153634		CCR1	NM_001295
CPXM1	NM_019609		CCSAP	NM_145257
CPZ	NM_001014448		CD1D	NM_001766
CREB1	S78695		CD2	NM_001767
CRISPLD1	NM_031461		CD247	NM_198053
CRTAP	NM_006371		CD34	NM_001773
CRYAA/LOC102724652	NM_000394		CD38	NM_001775
CRYBA1	NM_005208		CD3G	NM_000073
CRYBA4	NM_001886		CD48	NM_001778
CRYBB1	NM_001887		CD52	NM_001803
CRYBB3	NM_004076		CD84	ENST00000368054
CRYGC	NM_020989		CD93	NM_012072
CRYGD	NM_006891		CDADC1	NM_030911
CSNK1A1P1	BC028192		CDH12	NM_004061
CSNK2A1	NM_177559		CDH19	NM_021153
CTGF	NM_001901		CDH3	NM_001793
CTPS2	NM_175859		CDHR1	BC038799
CTSC	NM_001814		CDHR5	NM_021924
CUEDC2	NM_024040		CDIPT-AS1	AK131031
CXADR	NM_001338		CDKL5	NM_003159
CXADRP3	BC089388		CDKN2C	NM_078626
CXorf38	AK021629		CEBPD	NM_005195
CYP26A1	NM_057157		CEMIP	NM_018689
DCAF13	AF161549		CEP44	BC038667
DCBLD2	NM_080927		CETP	NM_000078
DCT	ENST00000377028		CFAP161	NM_173528
DDR1	NM_013993		CFH	NM_000186
DDX39B	NM_004640		CH25H	NM_003956
DDX3Y	NM_004660		CHADL	BC068590
DECR1	NM_001359		CHGB	NM_001819
DEPDC1B	NM_018369		CHRNB2	ENST00000368476
DHFRL1	NM_176815		CHST11	AF131762
DLGAP1	NM_004746		CIDEB	NM_014430
DLGAP5	NM_014750		CITED4	NM_133467
DLK1	NM_003836		CKB	NM_001823
DLL3	NM_203486		CKMT1A/CKMT1B	NM_001015001
DNAH14	BC042869		CLDN10	NM_182848
DPH5	NM_001077395		CLDN19	NM_148960
DPP10	NM_020868		CLDN23	NM_194284
DPP10-AS1	BC032913		CLDN5	NM_003277
DSC3	NM_024423		CLEC10A	NM_182906
DSCR3	NM_006052		CLEC14A	NM_175060
DSEL	NM_032160		CLEC3B	NM_003278
DSG2	NM_001943		CLIC2	NM_001289
DTL	NM_016448		CLIC6	NM_053277
DTNA	NM_001391		CLIP4	NM_024692
E2F5	NM_001951		CLTB	NM_007097
E2F6	NM_198256		CLUL1	NM_014410
E2F7	NM_203394		CMAHP	NR_002174
E2F8	NM_024680		CMKLR1	AK126405
EDC3	NM_025083		CNDP1	NM_032649
EEF1A1	NM_001402		CNGA1	NM_000087
EEF1G	NM_001404		CNGA3	NM_001298
EFHB	BC043212		CNGB1	NM_001297
EFHC2	NM_025184		CNGB3	NM_019098
EFNA5	BU607658		CNNM4	NM_020184
EFNB2	NM_004093		CNRIP1	NM_015463
EFNB3	NM_001406		CNTNAP5	NM_130773
EIF3E	NM_001568		COL10A1	NM_000493
EIF3F	NM_003754		COL20A1	NM_020882
EIF4A1	NM_001416		COL4A3	NM_000091
EIF4A2	NM_001967		COMP	NM_000095
EIF4B	NM_001417		COX7A1	NM_001864
EIF4H	NM_031992		CPE	NM_001873
ELN	BC065566		CPEB3	NM_014912
ENAH	NM_001008493		CPLX4	NM_181654
ENC1	NM_003633		CREB3L2	BC063666
ENO1	NM_001428		CRX	NM_000554
EPB41L4B	NM_018424		CRY2	NM_021117
EPCAM	NM_002354		CSF1R	NM_005211
EPHA4	NM_004438		CSPG5	NM_006574
EPHA7	ENST00000369303		CSPP1	NM_001077204
EPHB2	NM_004442		CSRNP3	AK055302
ERGIC3	NM_015966		CTBP2	NM_022802
ERICH5	NM_173549		CTH	NM_001902
ERVMER34-1	NM_024534		CTNNAL1	NM_003798
ETFA	NM_000126		CTSF	NM_003793
ETNK1	BX102314		CTSK	NM_000396
EXO1	NM_003686		CTSZ	NM_001336
F2R	NM_001992		CUZD1	NM_022034
FAAP24	NM_152266		CX3CR1	NM_001337
FABP5	NM_001444		CXCL9	NM_002416
FADD	NM_003824		CXCR4	NM_001008540
FAM175A	NM_139076		CXorf36	NM_024689
FAM45BP	NM_018472		CYBB	NM_000397
FAM60A	ENST00000337682		CYCS	NM_018947
FAM64A	NM_019013		CYP26B1	NM_019885
FAM72C/FAM72D	NM_207418		CYP4F29P	AY040090
FAM83B	AK024927		CYP4V2	NM_207352
FAM83D	NM_030919		CYP4X1	NM_178033
FAM84A	NM_145175		CYP51A1	NM_000786
FAM92A1	CR627475		CYTH1	NM_004762
FARP1	NM_005766		DAAM1	NM_014992
FBN2	NM_001999		DAO	NM_001917
FBXL4	NM_012160		DDC	NM_000790
FEZ1	NM_005103		DDIT4L	NM_145244
FIGN	NM_018086		DDX43	NM_018665
FIP1L1	NM_030917		DDX6	NM_004397
FLOT1	NM_005803		DEFA3 (includes others)	NM_005217
FLRT1	NM_013280		DEFA4	NM_001925
FLRT3	NM_198391		DEFB119	NM_173460
FLT3	NM_004119		DENND1A	NM_020946
FN1	NM_212482		DENND1B	AL831839
FNBP1L	NM_017737		DFNB31	AK056190
FOXG1	NM_005249		DGKE	AK057591
FOXK1	NM_001037165		DISC1	NM_018662
FRAS1	NM_025074		DKFZp434L192	AL713776
FST	NM_013409		DLC1	NM_182643
GABRA5	NM_000810		DLG4	NM_001365
GALNT12	NM_024642		DMD	NM_004010
GALNT14	NM_024572		DMGDH	NM_013391
GALNT5	NM_014568		DNAH2	NM_020877
GAS1	NM_002048		DNAJA4	NM_018602
GAS5	NR_002578		DNAJC3-AS1	BC035106
GBP1	NM_002053		DNM3	NM_015569
GDF6	NM_001001557		DOCK8	NM_203447
GDPD2	NM_017711		DPF3	AK124946
GGH	NM_003878		DPY19L2P2	NM_182634
GINS1	NM_021067		DSCAML1	NM_020693
GJA1	NM_000165		DSCR8	NM_203429
GJA3	NM_021954		DUSP1	NM_004417
GJC1	NM_005497		DUSP26	NM_024025
GLI3	NM_000168		DUSP5	NM_004419
GLIDR	NM_203448		DUSP6	NM_001946
GLIPR2	AI379175		DYX1C1	NM_130810
GMPR2	NM_001002000		ECHDC2	NM_018281
GNG12	NM_018841		ECSCR	NM_001077693
GNPDA1	NM_005471		EFEMP1	NM_004105
GOLGA8A/GOLGA8B	NM_181077		EFR3B	AF131834
GOLM1	NM_016548		EID3	NM_001008394
GORASP2	NM_015530		ELMOD1	NM_018712
GPC6	NM_005708		ELOVL2-AS1	BC038757
GPR161	NM_153832		ELOVL4	NM_022726
GPX7	NM_015696		ELSPBP1	NM_022142
GPX8	NM_001008397		EMBP1	AK128714
GREB1	NM_014668		EMCN	NM_016242
GREM1	NM_013372		ENPP4	NM_014936
GSG2	AK056691		ENTPD3	NM_001248
GSPT1	NM_002094		EPAS1	NM_001430
GTF2I	NM_032999		ERBB4	NM_005235
GTSE1	NM_016426		ERMN	NM_020711
GYG1	NM_004130		ESAM	NM_138961
H19	NR_002196		ESRRB	AK096020
HACD1	NM_014241		ESRRG	NM_206594
HADH	NM_005327		EVI2A	NM_001003927
HADHA	NM_000182		EVI2B	NM_006495
HAS1	NM_001523		EXOC6	NM_019053
HAS2	NM_005328		EYS	NM_198283
HAUS4	NM_017815		F13A1	NM_000129
HELLS	ENST00000371327		F2RL2	NM_004101
HIST1H2BK	NM_080593		F8	NM_000132
HJURP	NM_018410		FABP12	XM_929407
HLA-A	NM_002116		FADS2	NM_004265
HMGA2	NM_003483		FAIM	NM_001033030
HN1	NM_001002033		FAM107A	NM_007177
HNRNPA1	NM_002136		FAM117A	NM_030802
HNRNPA1L2	NM_001011724		FAM122C	NM_138819
HNRNPAB	NM_004499		FAM124B	NM_024785
HNRNPCL1/HNRNPCL2	NM_001013631		FAM13A-AS1	NR_002806
HNRNPDL	NM_031372		FAM153A/FAM153B	ENST00000360669
HNRNPH1	NM_005520		FAM161A	BX648834
HNRNPKP3	AK126814		FAM167A-AS1	BC080558
HS6ST2	NM_001077188		FAM169A	CR936791
HSD17B12	NM_016142		FAM174B	NM_207446
HSD17B2	NM_002153		FAM181B	NM_175885
HSP90AB1	NM_007355		FAM189A2	NM_004816
HSP90AB3P	AY956764		FAM198A	AL117530
HSP90B1	NM_003299		FAM19A3	NM_001004440
HSPA5	NM_005347		FAM19A4	NM_182522
HSPA8	NM_153201		FAM221A	NM_199136
HSPB3	NM_006308		FAM24B	NM_152644
HSPD1	NM_002156		FAM43B	NM_207334
HTN1	NM_002159		FAM57B	NM_031478
IDH2	NM_002168		FAM78B	AK055347
IFT52	NM_016004		FAP	NM_004460
IGF2BP1	NM_006546		FAXDC2	NM_032385
IGF2BP3	NM_006547		FBXL14	NM_152441
IGFBP2	NM_000597		FBXL17	BC018548
IGSF3	NM_001542		FCN1	NM_002003
IKBIP	NM_201612		FCN3	NM_003665
IL17B	NM_014443		FGF12	NM_004113
IMPDH2	NM_000884		FGF14-AS2	BC033993
INPP5A	NM_005539		FGG	NM_000509
INPP5F	NM_014937		FGR	NM_001042747
INSM1	NM_002196		FICD	NM_007076
IP6K2	NM_016291		FLI1	NM_002017
ITGA2	NM_002203		FLT1	NM_002019
ITGB1	NM_133376		FMN1	BC029107
IVD	NM_002225		FOLH1	NM_004476
KANK4	NM_181712		FOLH1B	NM_153696
KANTR	A_24_P76210		FOXD1	NM_004472
KARS	NM_005548		FOXF1	NM_001451
KCND2	NM_012281		FOXL2	NM_023067
KCNMB4	NM_014505		FPGS	NM_004957
KDELR3	NM_016657		FREM1	NM_144966
KDM1A	NM_015013		FRMD3	BG216229
KIAA0101	NM_014736		FRMPD2	NM_001018071
KIAA1804	NM_032435		FRMPD4	NM_014728
KIF14	NM_014875		FRZB	NM_001463
KIF20A	NM_005733		FSTL5	NM_020116
KIF26A	BC009415		FYB	NM_001465
KIF26B	AK001019		GABPB2	NM_144618
KLF5	NM_001730		GABRA1	NM_000806
KLHL14	NM_020805		GABRB1	NM_000812
KLHL5	NM_015990		GABRG2	NM_198904
KMO	NM_003679		GALNT11	NM_022087
KMT5B	NM_016028		GAS8	NM_001481
KREMEN1	NM_001039570		GBE1	NM_000158
KRT14	NM_000526		GBP4	NM_052941
KRT16	NM_005557		GDF10	NM_004962
KRT17	NM_000422		GDPD5	NM_030792
KRT18	NM_000224		GEN1	NM_182625
KRT18P55	NM_173624		GIGYF1	NM_022574
KRT33A	NM_004138		GIMAP1	NM_130759
KRT7	NM_005556		GIMAP4	NM_018326
KRT8	NM_002273		GIMAP8	NM_175571
KRT8P35	AK091178		GJA4	NM_002060
LAMA1	NM_005559		GJB1	NM_000166
LAMA3	NM_198129		GLB1L2	NM_138342
LAMC2	NM_018891		GLDC	NM_000170
LDLRAD1	NM_001010978		GLOD5	A_23_P95619
LGR6	NM_001017403		GLS	NM_014905
LIM2	NM_030657		GMFG	NM_004877
LIMD1	NM_014240		GNAO1	ENST00000262494
LINC00691	BC045572		GNAT1	NM_000172
LOC100130331	AL122093		GNAT2	ENST00000351050
LOC100131289	AK130456		GNAZ	NM_002073
LOC105379362	BC034319		GNB1	NM_002074
LOC105379499	BC107568		GNG13	NM_016541
LOC148709	NR_002929		GNGT1	NM_021955
LOC389831 (includes others)	AL713796		GNGT2	NM_031498
LOC441204	AK056484		GNLY	NM_006433
LOC644936	BC092424		GPAM	NM_020918
LOC729162	AK000470		GPIHBP1	NM_178172
LOXL3	NM_032603		GPR155	NM_001033045
LPAR4	NM_005296		GPR160	NM_014373
LRRC17	NM_005824		GPR171	NM_013308
LRRC42	NM_052940		GPR4	NM_005282
LRRN3	NM_018334		GPR65	NM_003608
LSAMP	AK091573		GRAMD1C	NM_017577
LTBP1	NM_206943		GRK7	AF282269
LY6H	NM_002347		GRM1	NM_000838
LYPD1	NM_144586		GRM5	NM_000842
LYPD6B	NM_177964		GSAP	AK126364
MAD2L1	NM_002358		GSG1	NM_031289
MAFB	NM_005461		GSTM5	NM_000851
MAGED2	NM_201222		GTF2H5	U92025
MAGED4/MAGED4B	NM_030801		GUCA1A	NM_000409
MAL2	NM_052886		GUCA1B	NM_002098
MAMDC2	NM_153267		GUCA1C	NM_005459
MAN1A1	NM_005907		GUCY2F	NM_001522
MARS	NM_004990		GUK1	ENST00000366716
MATN2	NM_030583		GYLTL1B	NM_152312
MDK	NM_001012334		GZMA	NM_006144
MED28	NM_025205		GZMB	NM_004131
MELK	NM_014791		GZMH	NM_033423
METAP1	NM_015143		HAGLR	BC030713
METTL2A	NM_001005372		HBB	NM_000518
MEX3A	XM_044166		HBZ	NM_005332
MEX3B	NM_032246		HCG8	AY358246
MFAP2	NM_017459		HCN1	NM_021072
MIAT	AB263414		HERC3	NM_014606
MIB1	NM_020774		HEXA	BC034424
MKI67	NM_002417		HEYL	NM_014571
MMP16	AL136588		HGC6.3	AB016902
MND1	NM_032117		HGD	NM_000187
MOB1A	NM_018221		HIGD1A	BX104982
MORF4L2	NM_012286		HILS1	NM_194072
MOSPD2	NM_152581		HIPK1	NM_198268
MRFAP1	NM_033296		HIPK2	NM_022740
MRPL3	NM_007208		HIST2H2AC	NM_003517
MRPL45	NM_032351		HK2	NM_000189
MRRF	NM_199177		HLF	NM_002126
MTPAP	BU679017		HOXA-AS3	AK091933
MUM1L1	NM_152423		HPRT1	NM_000194
MYBPH	NM_004997		HR	NM_005144
MYCN	NM_005378		HRASLS	NM_020386
MYF6	NM_002469		HSP90AA2P	NM_001040141
MYH10	NM_005964		HTATSF1P2	NM_001013680
MYH3	NM_002470		HYAL1	NM_007312
MYH8	NM_002472		ICAM2	NM_000873
MYL1	NM_079420		IDI2-AS1	BC050694
MYLPF	NM_013292		IFITM10	ENST00000382123
NAALAD2	BC038840		IGFALS	NM_004970
NCAPG	NM_022346		IL10RA	NM_001558
NCL	NM_005381		IL16	NM_172217
NDC1	AK091439		IL17RB	NM_018725
NDC80	NM_006101		IL18RAP	NM_003853
NDUFA10	NM_004544		IL1R2	NM_004633
NECAP2	NM_018090		IL1RL1	NM_016232
NEK2	NM_002497		IL6R	NM_000565
NFE2L3	NM_004289		IL6ST	ENST00000381298
NIPA1	NM_144599		IL7R	NM_002185
NKAIN4	NM_152864		IMPDH1	NM_000883
NMRK2	NM_014446		IMPG1	NM_001563
NMU	NM_006681		IMPG2	NM_016247
NOB1	NM_014062		INA	NM_032727
NOP56	NM_006392		INPP5K	NM_130766
NPFFR2	NM_053036		IQCH	NM_022784
NPHS1	NM_004646		IRAK3	NM_007199
NPM1	NM_001037738		ITGA8	NM_003638
NR2F1	NM_005654		ITGAV	NM_002210
NREP	NM_004772		ITGB2	NM_000211
NSDHL	NM_015922		ITGB7	NM_000889
NSUN7	NM_024677		ITGB8	NM_002214
NTF3	NM_002527		ITGBL1	AK026784
NTF4	NM_006179		ITPK1	NM_014216
NUDT10	NM_153183		ITPR1	NM_002222
NUDT11	NM_018159		ITSN1	ENST00000381318
NUP93	NM_014669		JAKMIP1	NM_144720
NUSAP1	NM_016359		JAML	NM_153206
NXN	NM_022463		KANK1	NM_153186
OIP5	NM_007280		KAT2B	NM_003884
OPN3	NM_014322		KBTBD12	NM_207335
ORC6	NM_014321		KCNB1	NM_004975
OSTC	NM_021227		KCNC1	AK123157
OSTCP1	NM_145303		KCNC2	NM_139136
OTX1	NM_014562		KCND3	ENST00000369697
P3H2	NM_018192		KCNE1	NM_000219
P4HA1	NM_000917		KCNE3	NM_005472
P4HA2	NM_001017973		KCNJ13	NM_002242
PAK1	NM_002576		KCNJ14	NM_170720
PAM	NM_138822		KCNMA1	NM_001014797
PARD6G	NM_032510		KCNQ1OT1	AF086011
PARPBP	NM_017915		KCNS3	NM_002252
PAX6	NM_000280		KCNV2	NM_133497
PBK	NM_018492		KCTD4	NM_198404
PBRM1	NM_018313		KIAA1107	BC037317
PCAT7	AK123066		KIAA1109	DQ335469
PCDH20	NM_022843		KIAA1462	ENST00000375377
PCDH7	NM_032457		KIF25	NM_030615
PCDH9	NM_020403		KIF6	NM_145027
PCDHB2	NM_018936		KLF15	NM_014079
PCSK9	NM_174936		KLF2	NM_016270
PDE7A	NM_002603		KLF9	NM_001206
PDGFC	NM_016205		KLHL21	NM_014851
PDXDC2P	BC063633		KLHL34	NM_153270
PES1	NM_014303		KLHL4	NM_057162
PGK1	NM_000291		KLHL6	NM_130446
PGM5	NM_021965		KLKB1	NM_000892
PGRMC1	NM_006667		KLRB1	NM_002258
PHB	NM_002634		KLRC1	NM_002259
PIGU	NM_080476		KRBOX1	ENST00000383748
PLEKHG1	NM_001029884		KRT222	NM_152349
PLIN2	NM_001122		LAGE3	NM_006014
PLPPR1	NM_207299		LDHD	NM_153486
PLPPR3	NM_024888		LDLRAD4	NM_181482
PLPPR5	NM_001010861		LGALSL	ENST00000238875
PLS3	NM_005032		LGI1	NM_005097
PMAIP1	NM_021127		LHFPL3	NM_199000
PMEL	NM_006928		LHFPL4	NM_198560
PNMAL1	NM_018215		LILRA1	NM_006863
PNPLA8	NM_015723		LILRB1	NM_006669
POLR2D	NM_004805		LILRB2	NM_005874
POTEKP	NM_001017421		LILRB3	NM_006864
PPM1G	NM_177983		LIMCH1	NM_014988
PPP1R14C	NM_030949		LINC00308	AY077696
PPP4R1	NM_001042388		LINC00341	BC008299
PRDX3	NM_006793		LINC00470	AF295726
PRKAR1A	NM_212472		LINC00839	BC007394
PROS1	NM_000313		LINC00844	BG618474
PRPH	NM_006262		LINC00982	BC029785
PRR11	AK001891		LINC01126	BC032412
PSME1	NM_006263		LINC01184	AF088062
PSPH	NM_004577		LINC01186	BC015977
PTGES3	NM_006601		LINC01296	BC041856
PTP4A2	NM_080392		LIPE	NM_005357
PTTG1	NM_004219		LMO1	NM_002315
PTTG2	NM_006607		LMOD1	NM_012134
PURG	NM_001015508		LNX2	NM_153371
PXDN	AF200348		LOC100129455	AK092134
QARS	NM_005051		LOC100130476	AK124173
RAB1A	NM_004161		LOC100132004/LOC100132154	BQ428696
RAB3B	NM_002867		LOC100132147	BC036435
RACK1	NM_006098		LOC100233156	AK126241
RAN	NM_006325		LOC100289361	BC040051
RANBP9	NM_005493		LOC100507387	AL117630
RASL11B	NM_023940		LOC100507431	BC031979
RBFOX2	NM_001031695		LOC100507521	BX101632
RBM23	NM_001077351		LOC101928291	AK023086
RBM24	NM_153020		LOC105370027	AF086288
RBMS1	NM_016836		LOC105370792	BY798802
RBMX	NM_002139		LOC105375677	BC035156
RBPJ	NM_203284		LOC105379426	BC016022
RCC2	NM_018715		LOC283788	AK127309
RCN1	NM_002901		LOC284112	AK098506
RDM1	NM_001034836		LOC389033	XM_374010
RELN	NM_005045		LOC55338	AK023417
RGPD4 (includes others)	NM_001078170		LPGAT1	NM_014873
RHOA	NM_001664		LRAT	NM_004744
RND2	NM_005440		LRCH1	NM_015116
RNF128	NM_194463		LRFN2	NM_020737
RNF138	NM_016271		LRP8	NM_033300
RNF175	NM_173662		LRRC25	NM_145256
RNF212	NM_194439		LRRC34	NM_153353
RNF34	NM_194271		LRRC46	NM_033413
RPAIN	AK098491		LRRC61	NM_023942
RPL18	NM_000979		LRRC70	ENST00000334994
RPL22	NM_000983		LRRTM2	NM_015564
RPL23AP82	NM_203302		LRTOMT	NM_145309
RPL3	NM_001033853		LSR	NM_205834
RPL5	NM_000969		LYG2	NM_175735
RPL6	NM_001024662		LYST	NM_000081
RPL7	NM_000971		LZTS1	NM_021020
RPL7A	NM_000972		MAK	NM_005906
RPL7L1	NM_198486		MAL	NM_002371
RPLP0	NM_053275		MAP1B	NM_005909
RPS15A	BC068045		MAP2	NM_002374
RPS19	NM_001022		MAP2K6	ENST00000359094
RPS2	NM_002952		MAP3K10	NM_002446
RPS2P32	BC026177		MAP3K5	NM_005923
RPS3	NM_001005		MAP4K1	NM_001042600
RPS3A	NM_001006		MAP7D2	NM_152780
RRM2	NM_001034		MARCH1	AK000675
RSL1D1	NM_015659		MARCH6	NM_005885
RSL24D1	NM_016304		MASP2	NM_139208
RTFDC1	BC002769		MAT1A	NM_000429
RTKN2	NM_145307		MBNL2	NM_144778
RUVBL1	NM_003707		MBTPS1	NM_003791
SACS	NM_014363		MCEMP1	NM_174918
SAMD13	NM_001010971		MCF2	NM_005369
SAPCD1	NM_001039651		MED13L	AK025280
SARAF	NM_016127		MEFV	NM_000243
SCN5A	NM_198056		MEGF11	NM_032445
SCOC	NM_032547		MESDC1	NM_022566
SDC1	NM_001006946		MET	NM_000245
SDCBPP2	BC045716		MFSD7	NM_032219
SEC13	NM_183352		MGC16275	BC043607
SEMA3E	NM_012431		MICU3	NM_181723
SEPHS1	NM_012247		MIR124-2HG	AK124256
SEPT2	NM_001008491		MKX	NM_173576
SERAC1	NM_032861		MLC1	NM_015166
SERINC2	NM_178865		MNDA	NM_002432
SERP1	NM_014445		MNS1	NM_018365
SERPINB6	NM_004568		MOK	NM_014226
SERPINE3	AX772926		MORN5	NM_198469
SERPINH1	NM_001235		MPC1	NM_016098
SET	NM_003011		MPC2	ENST00000367846
SETMAR	NM_006515		MPP4	NM_033066
SFRP2	NM_003013		MROH7	NM_001039464
SFXN1	NM_022754		MSR1	NM_138715
SGCG	NM_000231		MT-CYB	ENST00000361789
SH3GL3	NM_003027		MT1B	NM_005947
SHISA2	NM_001007538		MT1E	NM_175617
SIX4	NM_017420		MT1F	NM_005949
SKA1	NM_001039535		MT1G	NM_005950
SLC16A10	NM_018593		MT1L	X97261
SLC17A8	NM_139319		MT1M	NM_176870
SLC30A4	AK094950		MT2A	ENST00000245185
SLC31A1	NM_001859		MT3	NM_005954
SLC35B3	NM_015948		MTSS1	NM_014751
SLC35D3	NM_001008783		MTTP	NM_000253
SLC35F3	NM_173508		MYBL1	X66087
SLC38A2	NM_018976		MYCT1	ENST00000367245
SLC38A4	NM_018018		MYO1F	NM_012335
SLC39A10	NM_020342		MYO1H	ENST00000310903
SLC44A5	ENST00000370855		MYO7A	NM_000260
SLC6A15	NM_182767		MYRFL	NM_182530
SLC7A11	NM_014331		MYRIP	NM_015460
SLC7A6	NM_001076785		NAAA	NM_014435
SLCO4C1	NM_180991		NAT8L	NM_178557
SLITRK4	NM_173078		NAV3	NM_014903
SLITRK5	NM_015567		NCEH1	NM_020792
SMARCE1	NM_003079		NCKAP5	NM_207481
SMPX	NM_014332		NECAB1	NM_022351
SMTNL2	NM_198501		NEFL	NM_006158
SNCAIP	NM_005460		NEURL1	NM_004210
SNORD22	NR_000008		NEUROD1	NM_002500
SNRNP70	NM_003089		NFE2	NM_006163
SNRPB	NM_198216		NFIA	ENST00000371189
SNX17	NM_014748		NFIC	AK129956
SOCS2	NM_003877		NIM1K	NM_153361
SOHLH2	NM_017826		NKAPL	NM_001007531
SORCS3	NM_014978		NKG7	NM_005601
SOX11	NM_003108		NKX3-1	NM_006167
SOX4	NM_003107		NLRC3	NM_178844
SP8	NM_198956		NMUR1	NM_006056
SPEG	AK055387		NOS1	NM_000620
SPON2	NM_012445		NOSTRIN	NM_052946
SRF	NM_003131		NOTCH4	NM_004557
SRP68	NM_014230		NPHS2	NM_014625
SRP72	NM_006947		NPM2	NM_182795
SRP9	NM_003133		NPPC	A_24_P174353
SRSF9	NM_003769		NPTX1	NM_002522
SS18L1	NM_198935		NPTX2	NM_002523
SSR2	NM_003145		NPVF	NM_022150
SSX4/SSX4B	NM_001034832		NR2E1	NM_003269
ST20-AS1	NM_175898		NR2E3	NM_014249
ST6GAL2	AB058780		NR3C1	U25029
STARD3	NM_006804		NR4A1	NM_002135
STIL	NM_001048166		NR4A3	NM_173198
STK26	NM_016542		NRDC	AA769452
STK38	NM_007271		NRL	NM_006177
STOML2	NM_013442		NRN1L	NM_198443
STXBP6	NM_014178		NRTN	NM_004558
SUPT16H	NM_007192		NT5E	NM_002526
SUPT3H	NM_003599		NTM	NM_016522
SYCP2L	NM_001040274		NTN4	NM_021229
SYNGR2	NM_004710		NTNG2	NM_032536
SYNPO2L	NM_024875		NTRK2	NM_001007097
SYPL1	NM_182715		NXNL1	NM_138454
TAX1BP3	NM_014604		NXPH1	NM_152745
TCAIM	NM_001029840		NYAP2	ENST00000272907
TCEAL7	NM_152278		OGDHL	NM_018245
TCP1	NM_030752		OLR1	ENST00000339968
TENM3	AB040888		OMG	NM_002544
TENM4	AB037723		OPCML	NM_001012393
TFEC	NM_012252		OPHN1	ENST00000355520
THOC1	NM_005131		OPN1LW	NM_020061
TM2D2	NM_031940		OPN1MW (includes others)	NM_000513
TM2D3	NM_078474		OPN1SW	NM_001708
TM7SF2	NM_003273		OR11A1	NM_013937
TMED2	NM_006815		OSBPL10	NM_017784
TMEFF1	NM_003692		OSTM1	NM_014028
TMEFF2	NM_016192		OVOS2	BC039117
TMEM132B	NM_052907		P2RY14	NM_014879
TMEM155	NM_152399		P2RY8	NM_178129
TMEM159	NM_020422		PACSIN1	NM_020804
TMEM169	NM_138390		PARM1	NM_015393
TMEM45A	NM_018004		PAX8-AS1	BC036699
TMEM45B	NM_138788		PAXBP1-AS1	AK056384
TMEM68	NM_152417		PC	NM_001040716
TMSB10/TMSB4X	ENST00000380635		PCAT4	AK056825
TMSB15A	NM_021992		PCBP4	NM_033010
TMSB15B	NM_194324		PCDH15	NM_033056
TMSB4XP8	NM_183049		PCDHB5	NM_015669
TNFRSF21	NM_014452		PCDHGA2	NM_032009
TNNT1	BC107798		PCGF5	NM_032373
TNNT2	S71126		PCMTD2	NM_018257
TNNT3	NM_001042780		PCP2	NM_174895
TOMM34	NM_006809		PCP4	NM_006198
TOP2A	NM_001067		PCSK1	NM_000439
TP53BP1	AK125173		PCSK2	NM_002594
TPBG	NM_006670		PDC	NM_002597
TPM1	NM_000366		PDCD6IPP2	BC018626
TPM4	NM_003290		PDE1C	NM_005020
TRIM23	NM_033228		PDE4DIP	AB042555
TRIM28	BF895757		PDE6A	NM_000440
TRIM5	NM_033092		PDE6B	NM_000283
TRIM59	NM_173084		PDE6C	NM_006204
TRIP12	NM_004238		PDE6G	NM_002602
TRIP13	NM_004237		PDE6H	NM_006205
TRO	NM_016157		PDE8B	NM_003719
TRPC4	NM_016179		PDGFA	NM_002607
TSC22D1	NM_183422		PDZD2	NM_178140
TSHZ2	NM_173485		PEBP1	NM_002567
TSPAN11	AK024399		PEBP4	NM_144962
TSPAN2	NM_005725		PEG3	NM_006210
TSPAN6	NM_003270		PFKFB2	NM_001018053
TSTD3	BC047952		PHC3	AK095225
TUBA1C	NM_032704		PHLPP2	NM_015020
TUBB	NM_178014		PIH1D2	NM_138789
TUBB2A	NM_001069		PITPNM2	NM_020845
TUBB2B	NM_178012		PIWIL1	NM_004764
TUBB4A	NM_006087		PKD1L2	NM_052892
TUSC3	NM_178234		PLA1A	NM_015900
TWF1	NM_002822		PLA2G16	NM_007069
TWSG1	NM_020648		PLA2G4C	NM_003706
TXLNGY	NM_001005852		PLA2G5	NM_000929
TXNDC12	NM_015913		PLA2G7	NM_005084
TYMS	NM_001071		PLAC9	ENST00000372263
TYR	NM_000372		PLCD4	NM_032726
UBD	NM_006398		PLCE1	NM_016341
UBE2C	NM_181803		PLCH2	NM_014638
UBTD2	NM_152277		PLCL1	NM_006226
UNC5D	NM_080872		PLGLB1/PLGLB2	NM_001032392
USP18	NM_017414		PLIN5	NM_001013706
USP22	AB028986		PLK5	ENST00000334770
USP3	NM_006537		PLS1	NM_002670
VAMP3	NM_004781		PLVAP	NM_031310
VCP	NM_007126		PLXNA2	NM_025179
VIM	NM_003380		PNPLA3	NM_025225
VPS4B	NM_004869		PNPLA4	NM_004650
WDR82	NM_025222		PNRC1	NM_006813
WEE1	NM_003390		PON3	NM_000940
WNT3	NM_030753		POPDC3	NM_022361
WNT5A	NM_003392		PPARGC1B	AK024346
WNT7B	NM_058238		PPEF2	NM_006239
XBP1	NM_001079539		PPM1N	BC028228
XKR6	AB073660		PPP1R12B	NM_032105
XRN2	NM_012255		PPP2R2B	NM_004576
YAE1D1	AK096857		PPP2R2C	NM_020416
YES1	NM_005433		PPP3R1	NM_000945
YWHAZ	NM_145690		PRCD	NM_001077620
ZC3HAV1L	AK098156		PRDM16	NM_022114
ZDHHC13	NM_019028		PREX1	NM_020820
ZFAS1	AK124175		PRKCB	NM_002738
ZFHX4-AS1	BC037827		PRKCQ-AS1	AF088007
ZFP42	NM_174900		PRL	NM_000948
ZIC1	NM_003412		PRNP	NM_000311
ZNF121	NM_001008727		PRPH2	NM_000322
ZNF146	NM_007145		PRRT1	NM_030651
ZNF22	NM_006963		PSD3	NM_015310
ZNF277	NM_021994		PTH2R	NM_005048
ZNF311	NM_001010877		PTPN13	NM_080685
ZNF669	NM_024804		PTPRG	BC036018
ZNF711	NM_021998		RAB3IP	NM_175623
ZNF827	NM_178835		RABL3	NM_173825
			RAC2	NM_002872
			RAD54B	NM_012415
			RAMP3	NM_005856
			RAPGEF4	NM_007023
			RARA	NM_001024809
			RASAL3	AK024488
			RASIP1	NM_017805
			RASL10A	NM_001007279
			RASL11A	NM_206827
			RASL12	NM_016563
			RASSF2	NM_014737
			RAX2	NM_032753
			RBKS	NM_022128
			RBM46	NM_144979
			RBMS3	NM_001003793
			RC3H1	NM_172071
			RCAN2	NM_005822
			RCVRN	NM_002903
			RDH10	NM_172037
			RDH11	NM_016026
			RDH12	NM_152443
			RDH5	NM_002905
			RDH8	NM_015725
			REEP6	NM_138393
			REPS2	NM_004726
			RETN	NM_020415
			RGN	NM_152869
			RGR	NM_002921
			RGS1	NM_002922
			RGS11	NM_003834
			RGS13	NM_002927
			RGS16	NM_002928
			RGS20	NM_170587
			RGS5	NM_003617
			RGS9BP	NM_207391
			RHBDL3	NM_138328
			RHO	NM_000539
			RHOH	NM_004310
			RIBC1	NM_001031745
			RIC3	NM_024557
			RILP	NM_031430
			RIMKLA	A_32_P95973
			RIMS2	NM_014677
			RIPPLY2	NM_001009994
			RIPPLY3	NM_018962
			RLBP1	NM_000326
			RMI1	NM_024945
			RNASE1	NM_198232
			RNF144B	NM_182757
			RNF165	AK091537
			ROBO4	NM_019055
			ROM1	NM_000327
			RORA	BC048264
			RORB	BX647070
			RP1	NM_006269
			RP1L1	NM_178857
			RPA4	NM_013347
			RPE65	NM_000329
			RPGRIP1	NM_020366
			RPL15	AK055501
			RPRD2	NM_015203
			RPS6KA2	NM_021135
			RRH	NM_006583
			RS1	NM_000330
			RSPH1	NM_080860
			RTBDN	NM_031429
			RUNDC3A	NM_006695
			RUNDC3B	NM_138290
			RWDD2B	NM_016940
			RYR2	NM_001035
			SAG	NM_000541
			SAMD7	NM_182610
			SAMSN1	NM_022136
			SASH1	NM_015278
			SATB1	NM_002971
			SCAMP1	NM_004866
			SCAMP5	NM_138967
			SCAPER	NM_020843
			SCG3	NM_013243
			SCGB3A1	NM_052863
			SCGN	NM_006998
			SEC62	NM_003262
			SEL1L	NM_005065
			SEL1L3	NM_015187
			SELE	NM_000450
			SELP	NM_003005
			SEPW1	NM_003009
			SERINC4	ENST00000319327
			SERPINF1	NM_002615
			SGIP1	NM_032291
			SGK1	NM_005627
			SGMS1	NM_147156
			SH3GL2	NM_003026
			SH3PXD2B	NM_001017995
			SHANK2	NM_012309
			SHC4	NM_203349
			SHROOM1	NM_133456
			SIGLEC9	NM_014441
			SIGMAR1	BF802139
			SIPA1L3	NM_015073
			SIRPA	NM_001040022
			SLAMF8	NM_020125
			SLC12A5	NM_020708
			SLC13A3	NM_001011554
			SLC14A1	AF263545
			SLC16A12	AK124901
			SLC16A14	NM_152527
			SLC16A3	NM_001042422
			SLC16A6	NM_004694
			SLC16A8	NM_013356
			SLC1A2	NM_004171
			SLC1A7	NM_006671
			SLC22A6	NM_153277
			SLC22A8	NM_004254
			SLC23A2	NM_203327
			SLC24A1	NM_004727
			SLC24A2	BC037528
			SLC24A4	NM_153646
			SLC25A40	AL110179
			SLC26A4	NM_000441
			SLC26A7	NM_052832
			SLC27A2	NM_003645
			SLC2A12	NM_145176
			SLC30A2	NM_001004434
			SLC38A11	NM_173512
			SLC38A3	NM_006841
			SLC39A12	NM_152725
			SLC39A4	NM_017767
			SLC43A2	NM_152346
			SLC45A4	BC033223
			SLC4A10	AL713680
			SLC4A7	NM_003615
			SLC52A1	NM_017986
			SLC6A12	NM_003044
			SLC6A13	NM_016615
			SLC6A20	NM_020208
			SLC6A6	NM_003043
			SLC7A10	NM_019849
			SLC7A5	NM_003486
			SLC9A3R1	NM_004252
			SLCO1A2	NM_134431
			SLCO1B3	NM_019844
			SLCO1C1	NM_017435
			SLCO2A1	NM_005630
			SLCO4A1	NM_016354
			SMOC2	NM_022138
			SNAI1	NM_005985
			SNAPC5	BC066984
			SNORD14E	NR_003125
			SNTB2	NM_006750
			SNX10	NM_013322
			SNX21	NM_001042633
			SORL1	NM_003105
			SOWAHA	NM_175873
			SOWAHD	ENST00000343905
			SOX17	NM_022454
			SPACA6	AY358799
			SPAG5-AS1	AK098638
			SPARCL1	NM_004684
			SPESP1	NM_145658
			SPINK4	NM_014471
			SPOCD1	NM_144569
			SPON1	NM_006108
			SPTBN5	NM_016642
			SREBF1	NM_001005291
			SRSF10	ENST00000341154
			ST6GALNAC2	NM_006456
			STAC2	NM_198993
			STARD8	NM_014725
			STK31	NM_032944
			STPG1	NM_178122
			STRIP2	NM_020704
			STX17-AS1	BC030123
			SULF1	NM_015170
			SULT1B1	D89479
			SUSD3	NM_145006
			SUSD5	ENST00000309558
			SVOP	NM_018711
			SVOPL	NM_174959
			SYNE1	NM_182961
			SYNM	NM_145728
			SYTL3	NM_001009991
			TACC1	NM_006283
			TAF3	ENST00000344293
			TAL1	NM_003189
			TAOK1	NM_020791
			TBC1D10A	NM_031937
			TBX21	NM_013351
			TBX5-AS1	AK091766
			TBXA2R	NM_001060
			TC2N	NM_152332
			TCF7L2	NM_030756
			TDH	AK057762
			TDRD7	NM_014290
			TDRD9	NM_153046
			TDRG1	DQ168992
			TECPR2	NM_014844
			TEK	NM_000459
			TESC	NM_017899
			TFCP2L1	NM_014553
			THBS4	NM_003248
			THRSP	NM_003251
			TIMP3	NM_000362
			TINAG	NM_014464
			TLR4	NM_138554
			TLX2	NM_016170
			TM4SF18	NM_138786
			TMBIM6	NM_003217
			TMC8	NM_152468
			TMCC2	NM_014858
			TMEM108	AK095050
			TMEM174	NM_153217
			TMEM204	NM_024600
			TMEM237	NM_001044385
			TMEM25	NM_032780
			TMEM27	NM_020665
			TMEM55A	NM_018710
			TMEM56	NM_152487
			TMEM74	NM_153015
			TNFRSF14	NM_003820
			TNFSF12	NM_003809
			TNRC6B	NM_015088
			TNRC6C	AK056421
			TPD52	NM_001025252
			TPM3	NM_001043352
			TRBV5-4	BC028083
			TRG-AS1	BI836739
			TRIM4	NM_033017
			TRIM58	NM_015431
			TRPC3	NM_003305
			TRPM2	NM_001001188
			TRPM6	NM_017662
			TRPM7	NM_017672
			TSPAN19	XM_084868
			TSPAN8	NM_004616
			TSPYL5	NM_033512
			TTC39C	NM_153211
			TUBA4A	NM_006000
			TUBB4B	NM_006088
			TULP1	NM_003322
			UBAP1L	AK023802
			UBL3	NM_007106
			URB1-AS1	NM_032910
			USH2A	NM_206933
			USP11	NM_004651
			USP32P2	NM_145809
			USP33	NM_201626
			VASN	NM_138440
			VAT1L	NM_020927
			VILL	NM_015873
			WAPL	NM_015045
			WDR17	NM_170710
			WDR81	NM_152348
			WFDC10B	NM_172006
			WIF1	NM_007191
			XAF1	NM_017523
			XYLT1	NM_022166
			YPEL2	NM_001005404
			ZBED6CL	NM_138434
			ZBTB20	BC010934
			ZBTB38	AK094201
			ZBTB7A	AL390151
			ZFP36	NM_003407
			ZFYVE27	NM_001002261
			ZFYVE28	NM_020972
			ZMYND12	NM_032257
			ZNF271P	A_32_P42780
			ZNF292	AK123473
			ZNF300P1	AK096536
			ZNF365	NM_014951
			ZNF385A	NM_015481
			ZNF385B	NM_152520
			ZNF396	AF533251
			ZNF439	NM_152262
			ZNF462	AL359561
			ZNF493	NM_001076678
			ZNF524	NM_153219
			ZNF540	NM_152606
			ZNF541	ENST00000314121
			ZNF572	NM_152412
			ZNF630	NM_001037735
			ZNF736	BC041401
			ZNF91	NM_003430
			ZPBP	NM_007009
			ZXDA	DB524600
